# Supplementary material for: The Prevalence of Daily Sedentary Time in South Asian Adults: A Systematic Review
Source: Int J Environ Res Public Health. 2021 Sep 2;18(17):9275. doi: 10.3390/ijerph18179275 (PMC8431135; doi:10.3390/ijerph18179275)
Supplement: Supplementary file 1 [file ijerph-18-09275-s001.zip]

Archive with 1 entries (1 files):
- ijerph-1350303-SI.xlsx
