# Supplementary material for: The Prevalence of Daily Sedentary Time in South Asian Adults: A Systematic Review
Source: Int J Environ Res Public Health. 2021 Sep 2;18(17):9275. doi: 10.3390/ijerph18179275 (PMC8431135; doi:10.3390/ijerph18179275)
Supplement: Supplementary file 1 [file ijerph-18-09275-s001.zip › ijerph-1350303-SI.xlsx]

## Sheet: Table S1 Questionnaire
	Questionnaires					Weighted mean (Xm) = (∑WiX)/(∑Wi)
Author's name	Sample sub group	Sex	Total sedentray time (X) min/day	SD	Sample size	Weighting (Wi)[sample size/total sample size]	Sedentary time (X)*weighting (Wi)	SD *weighting (Wi)
Yates et al. (2012)	South Asians	Male and female	402	468	97	0.00902914	3.62971	4.22564
Gill et al. (2011)	Indian and Pakistani	Male and females	345	17.4	1228	0.114307	39.4359	1.98894
Sullivan et al. (2011)	Indians	Male	475	165	3768	0.35074	166.602	57.8721
Sullivan et al. (2011)	Indians	Female	474	161	2679	0.249372	118.202	40.1488
Padmapriya et al. (2015)	Indians	Female	431.14	193.71	209	0.0194545	8.38763	3.76854
Chu et al. (2018)	Indians	Male and female	658.3	170.3	11	0.00102392	0.674048	0.174374
Uijtdewilligen et al. (2017)	Indians	Male and female	303	158.4	2385	0.222005	67.2675	35.1656
Vaingankar et al. (2020)	Indians	Male and female	345	194.4	366	0.0340687	11.7537	6.62295
			429.18	191.026	10743	1	415.952	18.7459
Mean			429.18	Total SA sample (N)	10743	1	415.952	18.7459
						Weighted mean	415.952	18.7459

## Sheet: Table S2 Device-measured
							Weighted mean (Xm) = (∑WiX)/(∑Wi)
Author's name	Objective measures (accelerometer/activPAL)	Sample sub group	Sex	Total sedentray time (X) min/day	SD	Sample size	Weighting (Wi)[sample size/total sample size]	Sedentary time (X)*weighting (Wi)	SD *weighting (Wi)
Andersen et al. (2011)	Accelerometer	Pakistanis in Norway	Male only	516	96	150	0.180505	93.1408	17.3285
Curry and Thomson (2014)	Accelerometer	born in UK	Female	519.21	87.88	33	0.0397112	20.6184	3.48982
Curry and Thomson (2014)	Accelerometer	born in Bangladesh	Female	523.57	91.95	49	0.0589651	30.8724	5.42184
Curry and Thomson (2014)	Accelerometer	born in Pakistan	Female	539.34	71.09	58	0.0697954	37.6435	4.96176
Biddle et al. (2019)	ActivPAL (inclinometer)	South Asians	Male and female	516	134.43	289	0.347774	179.451	46.7512
Castaneda et al. (2018)	Accelerometer	South Asians	Female only	532.8	102.4	25	0.0300842	16.0289	3.08063
Chu et al. (2018)	Accelerometer	Indians	Male and female	615.2	53.7	11	0.0132371	8.14344	0.71083
Emadian et al. (2017)	Accelerometer	South Asians	Male only	551.4	95	54	0.0649819	35.831	6.17329
Mathews et al. (2013)	Accelerometer	Indians	Female only	519.7	115.1	47	0.0565584	29.3934	6.50987
Mumu et al. (2017)	Accelerometer	Bangladeshis	Male and female	551.2	83	115	0.138387	76.2792	11.4862
				538.442	93.055	831	1	527.402	10.5914
Mean				538.442	Total SA sample (N)	831	1	527.402	10.5914
							Weighted mean	527.402	10.5914

## Sheet: Table S3 Pooled measures
Pooled data		Subjective measures (Questionnaires)
		Objective measures (accelerometer/activPAL)					Weighted mean (Xm) = (∑WiX)/(∑Wi)
Author's name	Measurement methods	Sample sub group	Sex	Total sedentray time (X) min/day	SD	Sample size	Weighting (Wi)[sample size/total sample size]	Sedentary time (X)*weighting (Wi)	SD *weighting (Wi)
Yates et al. (2012)	Questionnaires	South Asians	male and female	402	468	97	0.00838085	3.3691	3.92224
Gill et al. (2011)	Questionnaires	Indian and Pakistani	male and female	345	17.4	1228	0.1061	36.6045	1.84614
Sullivan et al. (2011)	Questionnaires	Indians	male	475	165	3768	0.325557	154.64	53.717
Sullivan et al. (2011)	Questionnaires	Indians	female	474	161	2679	0.231467	109.715	37.2662
Padmapriya et al. (2015)	Questionnaires	Indians	female	431.14	193.71	209	0.0180577	7.7854	3.49796
Chu et al. (2018)	Questionnaires	Indians	male and female	658.3	170.3	11	0.000950406	0.625652	0.161854
Uijtdewilligen et al. (2017)	Questionnaires	Indians	male and female	303	158.4	2385	0.206065	62.4378	32.6407
Vaingankar et al. (2020)	Questionnaires	Indians	Male and female	345	194.4	366	0.0316226	10.9098	6.14743
Andersen et al. (2011)	Accelerometer	Pakistanis in Norway	Male only	516	96	150	0.0129601	6.6874	1.24417
Curry and Thomson (2014)	Accelerometer	born in UK	Female	519.21	87.88	33	0.00285122	1.48038	0.250565
Curry and Thomson (2014)	Accelerometer	born in Bangladesh	Female	523.57	91.95	49	0.00423363	2.2166	0.389282
Curry and Thomson (2014)	Accelerometer	born in Pakistan	Female	539.34	71.09	58	0.00501123	2.70276	0.356248
Biddle et al. (2019)	ActivPAL (inclinometer)	South Asians	Male and female	516	134.43	289	0.0249698	12.8844	3.35668
Castaneda et al. (2018)	Accelerometer	South Asians	Female only	532.8	102.4	25	0.00216001	1.15086	0.221185
Chu et al. (2018)	Accelerometer	Indians	Male and female	615.2	53.7	11	0.000950406	0.58469	0.0510368
Emadian et al. (2017)	Accelerometer	South Asians	Male only	551.4	95	54	0.00466563	2.57263	0.443235
Mathews et al. (2013)	Accelerometer	Indians	Female only	519.7	115.1	47	0.00406083	2.11041	0.467401
Mumu et al. (2017)	Accelerometer	Bangladeshis	Male and female	551.2	83	115	0.00993606	5.47676	0.824693
				489.881	136.598	11574	1	423.954	8.15578
Mean				489.881	Total SA sample (N)	11574	1	423.954	8.15578
							Weighted mean	423.954	8.15578

## Sheet: Table S4
Supplementary material. Study quality rating for each study.
Criteria	Andersen et al. (2011) [35]		Biddle et al. (2019) [36]	Castaneda et al. (2018) [37]	Chu et al. (2018) [38]	Curry and Thomson (2014) [23]	Emadian and Thompson (2017) [39]	Gill et al. (2011) [40]
Study population and participation (baseline)
1. Sufficient description of source population.	1		1	1	1	1	1	1
2. Sufficient description of sampling frame, recruitment methods, period of recruitment, and place of recruitment (setting and geographic location).	1		0	1	0	1	1	1
3. The participation rate at baseline ≥80%, or if the non-response was not selective (show that the baseline study sample does not significantly differ from the population of eligible participants.	1		1	1	1	1	1	1
4. Sufficient description of baseline study sample (i.e., individual participants in the study) for key characteristics (number, age, sex, ethnicity, and sedentary time).	1		1	1	1	1	1	1
Data collection
5. Sufficient measurement of sedentary behaviour: completed by objective measures (i.e., accelerometer, inclinometer), and not by self-report questionnaire (self-report= no; no/inadequate information =unknown).	1		1	1	1	1	1	0
6. Sedentary behaviour (total sitting time) was measured in minutes or hours/day.	1		1	1	1	1	1	1
Data analysis
7. Presentation of point estimates and measures of variability (standard deviation, confidential interval, or standard error).	1		1	1	1	1	1	1
8. No selective reporting of results.	1		1	1	1	1	1	1
Total score	8		7	8	7	8	8	7
Criteria	Mathews et al. (2013) [41]	Mumu et al. (2017) [42]	Padmapriya et al. (2015) [32]	Sullivan et al. (2011) [43]	Uijtdewilligen et al. (2017) [33]	Vaingankat et al. (2020) [44]	Yates et al. (2012) [34]
Study population and participation (baseline)
1. Sufficient description of source population.	1	1	1	1	1	1	1
2. Sufficient description of sampling frame, recruitment methods, period of recruitment, and place of recruitment (setting and geographic location).	0	0	1	1	1	1	1
3. The participation rate at baseline ≥80%, or if the non-response was not selective (show that the baseline study sample does not significantly differ from the population of eligible participants.	1	1	0	1	0	1	0
4. Sufficient description of baseline study sample (i.e., individual participants in the study) for key characteristics (number, age, sex, and ethnicity) .	1	1	0	1	1	1	0
Data collection
5. Sufficient measurement of sedentary behaviour: completed by objective measures (i.e., accelerometer, inclinometer), and not by self-report questionnaire (self-report= no; no/inadequate information =unknown).	1	1	0	0	0	0	0
6. Sedentary behaviour (total sitting time) was measured in minutes or hours/day.	1	1	1	1	1	1	1
Data analysis
7. Presentation of point estimates and measures of variability (standard deviation, confidential interval, or standard error).	1	1	1	1	1	1	1
8. No selective reporting of results.	1	1	1	1	1	1	1
Total score	7	7	5	7	6	7	5
